# Supplementary material for: Green Aromatic Epoxidation with an Iron Porphyrin Catalyst for One-Pot Functionalization of Renewable Xylene, Quinoline, and Acridine
Source: Molecules. 2023 May 7;28(9):3940. doi: 10.3390/molecules28093940 (PMC10180454; doi:10.3390/molecules28093940)
Supplement: Supplementary file 1 [file molecules-28-03940-s001.zip]

Archive with 1 entries (1 files):
- molecules-2316416-supplementary.pdf
